# Supplementary material for: Stress during pregnancy alters temporal and spatial dynamics of the maternal and offspring microbiome in a sex-specific manner
Source: Sci Rep. 2017 Mar 7;7:44182. doi: 10.1038/srep44182 (PMC5339804; doi:10.1038/srep44182)
Supplement: Supplemental Table 1 [file srep44182-s2.xls]

## Sheet: Supplementary Table 1
Supplementary Table 1: Bacterial taxa whose abundances are significantly altered in the fecal microbiota of pregnant dams compared to control dams
Taxonomic Annotation	Rank order of importance	Day of pregnancy	Treatment	Interaction
	in RF-based pregnancy	FDR-corrected	FDR-corrected	FDR-corrected
	discriminatory model	P value	P value	P value
Bacteria;Proteobacteria;Epsilonproteobacteria;Campylobacterales;Helicobacteraceae;Helicobacter	5	4.3274e-22	1.5917e-07	1.0288e-29
Bacteria;Bacteroidetes;Bacteroidia;Bacteroidales;Rikenellaceae	2	3.6999e-11	1.2344e-09	0.0045261
Bacteria;Firmicutes;Clostridia;Clostridiales;Ruminococcaceae	13	2.7354e-10	0.36424	0.0045568
Bacteria;Bacteroidetes;Bacteroidia;Bacteroidales;Rikenellaceae;Rikenella	3	8.7598e-09	0.20741	0.54507
Bacteria;Firmicutes;Clostridia;Clostridiales;Lachnospiraceae	11	1.0936e-08	0.022443	0.0062109
Bacteria;Bacteroidetes;Bacteroidia;Bacteroidales;S24-7	4	6.2302e-08	0.64005	0.096167
Bacteria;Bacteroidetes;Bacteroidia;Bacteroidales;Prevotellaceae;Prevotella	10	3.2402e-07	0.73438	0.12726
Bacteria;Firmicutes;Clostridia;Clostridiales;Clostridiaceae;Dorea	9	9.112e-07	0.00025947	1.6139e-05
Bacteria;Firmicutes;Clostridia;Clostridiales;Lachnospiraceae;Other		9.112e-07	0.0023588	0.9267
Bacteria;Firmicutes;Clostridia;Clostridiales;Ruminococcaceae;Oscillospira		1.3301e-06	0.36424	9.6181e-05
Bacteria;Bacteroidetes;Bacteroidia;Bacteroidales;Bacteroidaceae;Bacteroides	6	2.2449e-06	0.36424	0.00013809
Bacteria;Proteobacteria;Betaproteobacteria		1.2818e-05	0.47234	0.99409
Bacteria;Firmicutes;Clostridia;Clostridiales;Clostridiaceae;Candidatus Arthromitus		1.5687e-05	0.22135	0.27072
Bacteria;Proteobacteria;Deltaproteobacteria;Desulfovibrionales;Desulfovibrionaceae		1.9116e-05	0.39225	0.6116
Bacteria;Tenericutes;Mollicutes;Mycoplasmatales;Mycoplasmataceae;Mycoplasma		5.0378e-05	9.6772e-05	0.24116
Bacteria;Firmicutes;Bacilli;Lactobacillales;Lactobacillaceae;Lactobacillus		5.5658e-05	0.36424	0.0032011
Bacteria;Proteobacteria;Betaproteobacteria;Burkholderiales;Alcaligenaceae;Sutterella		0.00015184	0.58798	0.19774
Bacteria;Proteobacteria;Epsilonproteobacteria;Campylobacterales;Helicobacteraceae		0.00024885	0.31302	0.00095853
Bacteria;Deferribacteres;Deferribacteres;Deferribacterales;Deferribacteraceae;Mucispirillum	1	0.00049144	0.30345	0.19774
Bacteria;Proteobacteria;Deltaproteobacteria;Desulfovibrionales;Desulfovibrionaceae;Desulfovibrio		0.00049144	0.88493	0.027347
Bacteria;Proteobacteria;Gammaproteobacteria;Pseudomonadales;Moraxellaceae;Acinetobacter		0.0010991	0.26331	0.14222
Bacteria;Bacteroidetes;Bacteroidia;Bacteroidales		0.0020041	0.11499	0.48438
Bacteria;Actinobacteria;Coriobacteriia;Coriobacteriales;Coriobacteriaceae		0.0021147	0.025755	0.64965
Bacteria;Cyanobacteria;4C0d-2;YS2		0.0026735	3.8914e-06	0.002615
Bacteria;Firmicutes;Bacilli;Lactobacillales;Streptococcaceae;Streptococcus		0.0031954	0.58919	0.89259
Bacteria;Bacteroidetes;Bacteroidia;Bacteroidales;Paraprevotellaceae;Paraprevotella		0.0038854	0.86093	0.82346
Bacteria;Firmicutes;Bacilli;Lactobacillales;Streptococcaceae;Lactococcus		0.0085949	0.025755	0.0025124
Bacteria;Firmicutes;Clostridia;Clostridiales;Dehalobacteriaceae;Dehalobacterium		0.018186	0.54784	0.1641
Bacteria;TM7;TM7-3;CW040;F16		0.022755	0.78975	0.024121
Bacteria;Bacteroidetes;Bacteroidia;Bacteroidales;Odoribacteraceae;Odoribacter	7	0.033438	8.1013e-11	0.14545
Bacteria;Firmicutes;Clostridia;Clostridiales;Ruminococcaceae;Ruminococcus		0.033438	7.2767e-05	0.00936
Bacteria;Firmicutes;Clostridia;Clostridiales;Lachnospiraceae;Roseburia		0.038443	0.36424	0.99409
Bacteria;Proteobacteria;Gammaproteobacteria;Pasteurellales;Pasteurellaceae;Aggregatibacter		0.046444	0.032399	0.00095853
Bacteria;Proteobacteria;Epsilonproteobacteria;Campylobacterales;Helicobacteraceae;Flexispira	12	0.047206	0.44821	0.068336
Bacteria;Firmicutes;Clostridia;Clostridiales;Lachnospiraceae;Coprococcus		0.093226	0.032399	0.99409
Bacteria;Firmicutes;Clostridia;Clostridiales;Mogibacteriaceae;		0.12642	0.035259	0.021772
Bacteria;Proteobacteria;Alphaproteobacteria;Rickettsiales		0.16599	0.85621	0.039904
Bacteria;Firmicutes;Clostridia;Clostridiales		0.18977	0.025755	0.00013809
Bacteria;Spirochaetes;Brachyspirae;Brachyspirales;Brachyspiraceae;Brachyspira		0.21793	0.058001	0.00087438
Bacteria;Verrucomicrobia;Opitutae;HA64		0.23596	0.36424	0.040799
Bacteria;Firmicutes;Erysipelotrichi;Erysipelotrichales;Erysipelotrichaceae;Allobaculum		0.31871	0.0041753	0.058553
Bacteria;Proteobacteria;Deltaproteobacteria;Desulfovibrionales;Desulfovibrionaceae;Bilophila		0.38682	0.3411	0.047311
Bacteria;Bacteroidetes;Bacteroidia;Bacteroidales;Rikenellaceae;AF12		0.46893	0.012657	0.10542
Bacteria;Tenericutes;Mollicutes;Mycoplasmatales;Mycoplasmataceae		0.61837	0.035259	0.03093
Bacteria;Firmicutes;Clostridia;Clostridiales;Ruminococcaceae;Anaerotruncus		0.61837	0.15694	0.03093
Bacteria;Proteobacteria;Deltaproteobacteria;Desulfovibrionales;Desulfovibrionaceae	8	0.61837	0.28457	0.024121
Bacteria;Acidobacteria;Acidobacteria-6;iii1-15		0.61837	0.36424	0.020175
Bacteria;Bacteroidetes;Flavobacteriia;Flavobacteriales;Weeksellaceae;Chryseobacterium		0.61837	0.36424	0.020175
Bacteria;Bacteroidetes;Sphingobacteriia;Sphingobacteriales;Sphingobacteriaceae;Pedobacter		0.61837	0.36424	0.020175
Bacteria;Firmicutes;Bacilli;Lactobacillales		0.61837	0.36424	0.020175
Bacteria;Firmicutes;Bacilli;Lactobacillales;Aerococcaceae		0.61837	0.36424	0.020175
Bacteria;Firmicutes;Clostridia;Clostridiales;Tissierellaceae;Anaerococcus		0.61837	0.36424	0.020175
Bacteria;Fusobacteria;Fusobacteriia;Fusobacteriales;Fusobacteriaceae;Fusobacterium		0.61837	0.36424	0.020175
Bacteria;Proteobacteria;Alphaproteobacteria;Caulobacterales;Caulobacteraceae;Mycoplana		0.61837	0.36424	0.020175
Bacteria;Proteobacteria;Betaproteobacteria;Burkholderiales;Alcaligenaceae;Pigmentiphaga		0.61837	0.36424	0.020175
Bacteria;Proteobacteria;Gammaproteobacteria;Aeromonadales;Aeromonadaceae		0.61837	0.36424	0.020175
Bacteria;Proteobacteria;Gammaproteobacteria;Alteromonadales;Alteromonadaceae;Cellvibrio		0.61837	0.36424	0.020175
Bacteria;Proteobacteria;Gammaproteobacteria;Pseudomonadales;Moraxellaceae		0.61837	0.36424	0.020175
Bacteria;Proteobacteria;Betaproteobacteria;Rhodocyclales;Rhodocyclaceae		0.61837	0.44382	0.021772
Bacteria;Proteobacteria;Alphaproteobacteria;Rickettsiales		0.61837	0.48037	0.024621
Bacteria;Proteobacteria;Epsilonproteobacteria;Campylobacterales;Helicobacteraceae		0.61837	0.73438	0.039607
Bacteria;Proteobacteria;Betaproteobacteria;Burkholderiales;Burkholderiaceae;Lautropia		0.8344	0.025755	0.12744

## Sheet: Supplementary Table 2
Supplementary Table 2: Bacterial taxa whose abundances are significantly altered in colonic microbiota of offspring exposed to early prenatal stress compared to control offspring
(a) Taxa altered across critical windows of development in control offspring only, including birth, active breastfeeding, and weaning (i.e., Posnatal day 2, 6, and 28)
Taxonomic Annotation	Rank order of importance	Rank order of importance	Posnatal day
	in male RF-based age	in female RF-based age	FDR-corrected
	discriminatory model	discriminatory model	P value
Bacteria;Bacteroidetes;Bacteroidia;Bacteroidales;S24-7	12	8	4.4347e-05
Bacteria;Proteobacteria;Gammaproteobacteria;Pasteurellales;Pasteurellaceae;Aggregatibacter	8	11	4.4865e-05
Bacteria;Firmicutes;Clostridia;Clostridiales	9	3	5.0761e-05
Bacteria;Proteobacteria;Betaproteobacteria;Burkholderiales;Alcaligenaceae;Sutterella	20	19	8.9986e-05
Bacteria;Proteobacteria;Epsilonproteobacteria;Campylobacterales;Helicobacteraceae	18		9.5495e-05
Bacteria;Bacteroidetes;Bacteroidia;Bacteroidales;Prevotellaceae;Prevotella		6	0.00010258
Bacteria;Firmicutes;Clostridia;Clostridiales;Lachnospiraceae	3	5	0.00014936
Bacteria;Bacteroidetes;Bacteroidia;Bacteroidales;Rikenellaceae	14	13	0.00033595
Bacteria;Deferribacteres;Deferribacteres;Deferribacterales;Deferribacteraceae;Mucispirillum	15	10	0.00075993
Bacteria;Firmicutes;Clostridia;Clostridiales;LachnospiraceaeOther	17		0.0011996
Bacteria;Proteobacteria;Alphaproteobacteria;Rickettsiales	19	24	0.0014017
Bacteria;Bacteroidetes;Bacteroidia;Bacteroidales;Odoribacteraceae;Odoribacter		2	0.0021102
Bacteria;Bacteroidetes;Bacteroidia;Bacteroidales;Bacteroidaceae;Bacteroides		13	0.0024798
Bacteria;Proteobacteria;Deltaproteobacteria;Desulfovibrionales;Desulfovibrionaceae	13	23	0.0045949
Bacteria;Firmicutes;Clostridia;Clostridiales;Ruminococcaceae;Oscillospira		22	0.0046642
Bacteria;Proteobacteria;Alphaproteobacteria;Rhizobiales;Bradyrhizobiaceae			0.0054569
Bacteria;Firmicutes;Clostridia;Clostridiales;Lachnospiraceae;Ruminococcus			0.0063087
Bacteria;Firmicutes;Clostridia;Clostridiales;Ruminococcaceae;Ruminococcus		15	0.0067079
Bacteria;Firmicutes;Bacilli;Bacillales;Paenibacillaceae;Paenibacillus	1	1	0.0072222
Bacteria;Firmicutes;Bacilli;Lactobacillales;Lactobacillaceae;Lactobacillus	21	4	0.0074081
Bacteria;Bacteroidetes;Bacteroidia;Bacteroidales;Rikenellaceae;Rikenella		17	0.0089394
Bacteria;Proteobacteria;Alphaproteobacteria;Sphingomonadales;Sphingomonadaceae;Sphingobium	24	9	0.0092665
Bacteria;Firmicutes;Bacilli;Lactobacillales;Streptococcaceae;Streptococcus	10	21	0.0098505
Bacteria;Tenericutes;Mollicutes;Mycoplasmatales;Mycoplasmataceae			0.010161
Bacteria;Firmicutes;Bacilli;LactobacillalesOtherOther	4		0.010817
Bacteria;Proteobacteria;Epsilonproteobacteria;Campylobacterales;Helicobacteraceae;Flexispira	22	18	0.010823
Bacteria;Actinobacteria;Coriobacteriia;Coriobacteriales;Coriobacteriaceae;Adlercreutzia			0.011028
Bacteria;Firmicutes;Clostridia;Clostridiales;Ruminococcaceae		20	0.014874
Bacteria;Firmicutes;Clostridia;Clostridiales;Clostridiaceae			0.016907
Bacteria;Firmicutes;Clostridia;Clostridiales;Dehalobacteriaceae;Dehalobacterium	2		0.017478
Bacteria;Firmicutes;Clostridia;Clostridiales;Lachnospiraceae;Dorea			0.018381
Bacteria;Proteobacteria;Epsilonproteobacteria;Campylobacterales;Helicobacteraceae;Helicobacter	5		0.019839
Bacteria;Firmicutes;Clostridia;Clostridiales;Clostridiaceae;Candidatus Arthromitus		16	0.02371
Bacteria;Firmicutes;Clostridia;Clostridiales;Lachnospiraceae;Coprococcus			0.033915
Bacteria;Proteobacteria;Alphaproteobacteria;Rhizobiales;Bradyrhizobiaceae	23		0.038879
Bacteria;Proteobacteria;Deltaproteobacteria;Desulfovibrionales;Desulfovibrionaceae;Desulfovibrio	16	12	0.041842
Bacteria;TM7;TM7-3;CW040;F16			0.043352
Bacteria;Bacteroidetes;Bacteroidia;Bacteroidales;Rikenellaceae;AF12			0.046153
Bacteria;Bacteroidetes;Bacteroidia;Bacteroidales;Porphyromonadaceae;Porphyromonas			0.046503
(b) Taxa altered across critical windows of development in early prenatal stress exposed males compared to control males
Taxonomic Annotation	Posnatal day	Treatment	Day*Treatment
	FDR-corrected	FDR-corrected	FDR-corrected
	P value	P value	P value
Bacteria;Bacteroidetes;Bacteroidia;Bacteroidales;Rikenellaceae;Rikenella	3.1188e-08	0.11337	0.0019639
Bacteria;Firmicutes;Clostridia;Clostridiales	1.1851e-07	0.63662	0.78488
Bacteria;Firmicutes;Clostridia;Clostridiales;Mogibacteriaceae	7.4373e-07	0.21275	0.0076086
Bacteria;Firmicutes;Clostridia;Clostridiales;Ruminococcaceae;Oscillospira	3.633e-06	0.63662	0.78488
Bacteria;Proteobacteria;Deltaproteobacteria;Desulfovibrionales;Desulfovibrionaceae	6.6857e-06	0.63662	0.42028
Bacteria;Bacteroidetes;Bacteroidia;Bacteroidales;S24-7	6.6857e-06	0.63662	0.78488
Bacteria;Bacteroidetes;Bacteroidia;Bacteroidales;Rikenellaceae;	9.0821e-06	0.63662	0.59061
Bacteria;Bacteroidetes;Bacteroidia;Bacteroidales;Bacteroidaceae;Bacteroides	9.0821e-06	0.63893	0.79928
Bacteria;Proteobacteria;Gammaproteobacteria;Pasteurellales;Pasteurellaceae;Aggregatibacter	2.4553e-05	0.70597	0.93276
Bacteria;Firmicutes;Clostridia;Clostridiales;Dehalobacteriaceae;Dehalobacterium	4.7381e-05	0.63662	0.78488
Bacteria;Firmicutes;Clostridia;Clostridiales;Lachnospiraceae;	4.7381e-05	0.63662	0.78488
Bacteria;Firmicutes;Clostridia;Clostridiales;LachnospiraceaeOther	4.7381e-05	0.63662	0.78488
Bacteria;Proteobacteria;Betaproteobacteria;Burkholderiales;Alcaligenaceae;Sutterella	7.1442e-05	0.74623	0.79928
Bacteria;Proteobacteria;Betaproteobacteria;BurkholderialesOtherOther	7.3853e-05	0.63662	0.59061
Bacteria;Firmicutes;Bacilli;LactobacillalesOtherOther	9.3906e-05	0.63893	0.85705
Bacteria;Bacteroidetes;Bacteroidia;Bacteroidales;Prevotellaceae;Prevotella	9.829e-05	0.7552	0.93972
Bacteria;Firmicutes;Clostridia;Clostridiales;Ruminococcaceae;Ruminococcus	0.00024845	0.83662	0.98699
Bacteria;Firmicutes;Clostridia;Clostridiales;Ruminococcaceae;	0.00029977	0.63662	0.78488
Bacteria;Firmicutes;Clostridia;Clostridiales;Clostridiaceae;	0.00094158	0.63662	0.78488
Bacteria;Bacteroidetes;Bacteroidia;Bacteroidales;Odoribacteraceae;Odoribacter	0.0013124	0.63662	0.33498
Bacteria;Firmicutes;Clostridia;Clostridiales;Clostridiaceae;Candidatus Arthromitus	0.0015252	0.99216	0.99961
Bacteria;Bacteroidetes;Bacteroidia;Bacteroidales;Porphyromonadaceae;Parabacteroides	0.002174	0.63662	0.19246
Bacteria;Proteobacteria;Epsilonproteobacteria;Campylobacterales;HelicobacteraceaeOther	0.0026848	0.63662	0.098325
Bacteria;Tenericutes;Mollicutes;RF39	0.0026848	0.63662	0.33498
Bacteria;Proteobacteria;Deltaproteobacteria;Desulfovibrionales;Desulfovibrionaceae;Bilophila	0.0029788	0.63662	0.78488
Bacteria;Proteobacteria;Deltaproteobacteria;Desulfovibrionales;Desulfovibrionaceae;Desulfovibrio	0.0039656	0.63662	0.78488
Bacteria;Firmicutes;Bacilli;Bacillales;Paenibacillaceae;Paenibacillus	0.0049026	0.63893	0.79928
Bacteria;Firmicutes;Clostridia;Clostridiales;Lachnospiraceae;Coprococcus	0.0090339	0.63662	0.78488
Bacteria;Proteobacteria;Alphaproteobacteria;Rhizobiales;BradyrhizobiaceaeOther	0.011726	0.99386	0.81738
Bacteria;Firmicutes;Clostridia;Clostridiales;Lachnospiraceae;Ruminococcus	0.012045	0.63662	0.78488
Bacteria;Deferribacteres;Deferribacteres;Deferribacterales;Deferribacteraceae;Mucispirillum	0.01337	0.90283	0.99961
Bacteria;Firmicutes;Erysipelotrichi;Erysipelotrichales;Erysipelotrichaceae	0.015604	0.63662	0.78488
Bacteria;Firmicutes;Bacilli;Lactobacillales;Lactobacillaceae;Lactobacillus	0.015939	0.63662	0.79928
Bacteria;Proteobacteria;Alphaproteobacteria;Rickettsiales	0.018724	0.63893	0.79928
Bacteria;Firmicutes;Clostridia;Clostridiales;Lachnospiraceae;Dorea	0.029151	0.63662	0.78488
Bacteria;Bacteroidetes;Bacteroidia;Bacteroidales	0.041073	0.63662	0.78488
(b) Taxa altered across critical windows of development in early prenatal stress exposed females compared to control females
Taxonomic Annotation	Posnatal day	Treatment	Treatment
	FDR-corrected	FDR-corrected	FDR-corrected
	P value	P value	P value
Bacteria;Proteobacteria;Betaproteobacteria;Burkholderiales;Alcaligenaceae;Sutterella	1.7209e-05	0.76601	0.87304
Bacteria;Firmicutes;Clostridia;Clostridiales;Lachnospiraceae	3.1519e-05	0.70008	0.85298
Bacteria;Firmicutes;Clostridia;Clostridiales	3.1519e-05	0.99196	0.96666
Bacteria;Bacteroidetes;Bacteroidia;Bacteroidales;Prevotellaceae;Prevotella	0.000401	0.74205	0.8877
Bacteria;Bacteroidetes;Bacteroidia;Bacteroidales;Rikenellaceae;Rikenella	0.00044629	0.70008	0.7449
Bacteria;Firmicutes;Bacilli;Lactobacillales;Lactobacillaceae;Lactobacillus	0.00044629	0.70008	0.7449
Bacteria;Firmicutes;Clostridia;Clostridiales;Clostridiaceae	0.00044629	0.70008	0.7449
Bacteria;Firmicutes;Clostridia;Clostridiales;Lachnospiraceae;Ruminococcus	0.00044629	0.76532	0.87617
Bacteria;Bacteroidetes;Bacteroidia;Bacteroidales;S24-7	0.00044629	0.76601	0.93855
Bacteria;Deferribacteres;Deferribacteres;Deferribacterales;Deferribacteraceae;Mucispirillum	0.00070197	0.70008	0.7449
Bacteria;Proteobacteria;Gammaproteobacteria;Pasteurellales;Pasteurellaceae;Aggregatibacter	0.0010576	0.97806	0.83993
Bacteria;Bacteroidetes;Bacteroidia;Bacteroidales;Bacteroidaceae;Bacteroides	0.0010792	0.85416	0.95101
Bacteria;Bacteroidetes;Bacteroidia;Bacteroidales;Rikenellaceae;AF12	0.0016593	0.71685	0.85298
Bacteria;Firmicutes;Clostridia;Clostridiales;Ruminococcaceae;Oscillospira	0.0019432	0.70008	0.83993
Bacteria;Proteobacteria;Betaproteobacteria;BurkholderialesOtherOther	0.0025647	0.70008	0.7449
Bacteria;Actinobacteria;Coriobacteriia;Coriobacteriales;Coriobacteriaceae;	0.0040742	0.70008	0.83993
Bacteria;Actinobacteria;Coriobacteriia;Coriobacteriales;Coriobacteriaceae;Adlercreutzia	0.0051444	0.70008	0.83993
Bacteria;Firmicutes;Erysipelotrichi;Erysipelotrichales;Erysipelotrichaceae;Coprobacillus	0.0066052	0.70008	0.7449
Bacteria;Firmicutes;Clostridia;Clostridiales;Ruminococcaceae;	0.0084701	0.81693	0.85298
Bacteria;Proteobacteria;Deltaproteobacteria;Desulfovibrionales;Desulfovibrionaceae;Desulfovibrio	0.016678	0.70008	0.83993
Bacteria;Firmicutes;Bacilli;Bacillales;Paenibacillaceae;Paenibacillus	0.019217	0.88583	0.9849
Bacteria;Firmicutes;Clostridia;Clostridiales;Clostridiaceae;Candidatus Arthromitus	0.020398	0.70008	0.7449
Bacteria;Bacteroidetes;Bacteroidia;Bacteroidales;Porphyromonadaceae;Parabacteroides	0.020398	0.70008	0.85298
Bacteria;Firmicutes;Clostridia;Clostridiales;Dehalobacteriaceae;Dehalobacterium	0.020398	0.76589	0.87304
Bacteria;Firmicutes;Clostridia;Clostridiales;LachnospiraceaeOther	0.020398	0.85416	0.95101
Bacteria;Firmicutes;Clostridia;Clostridiales;Lachnospiraceae;Coprococcus	0.023699	0.70008	0.83993
Bacteria;Firmicutes;Clostridia;Clostridiales;Mogibacteriaceae;	0.028848	0.70008	0.7449
Bacteria;Proteobacteria;Deltaproteobacteria;Desulfovibrionales;Desulfovibrionaceae	0.031657	0.70008	0.85298
Bacteria;Firmicutes;Bacilli;Lactobacillales;Streptococcaceae;Streptococcus	0.041901	0.87603	0.94984
Bacteria;Tenericutes;Mollicutes;Mycoplasmatales;Mycoplasmataceae;	0.04298	0.79526	0.89091
